# Supplementary material for: Dietary Habits, Residential Air Pollution, and Chronic Obstructive Pulmonary Disease
Source: Nutrients. 2025 Jun 18;17(12):2029. doi: 10.3390/nu17122029 (PMC12196275; doi:10.3390/nu17122029)
Supplement: Supplementary file 1 [file nutrients-17-02029-s001.zip]

Archive with 1 entries (1 files):
- nutrients-3684651-supplementary.pdf
